# Supplementary material for: The Epidemiology of Sudden Oak Death Disease Caused by Phytophthora ramorum in a Mixed Bay Laurel-Oak Woodland Provides Important Clues for Disease Management
Source: Pathogens. 2022 Feb 15;11(2):250. doi: 10.3390/pathogens11020250 (PMC8874385; doi:10.3390/pathogens11020250)
Supplement: Supplementary file 1 [file pathogens-11-00250-s001.zip]

Archive with 1 entries (1 files):
- pathogens-1551562-supplementary.pdf
